# Supplementary material for: Genomic Insights of First ermB-Positive ST338-SCCmecVT/CC59 Taiwan Clone of Community-Associated Methicillin-Resistant Staphylococcus aureus in Poland
Source: Int J Mol Sci. 2022 Aug 6;23(15):8755. doi: 10.3390/ijms23158755 (PMC9369149; doi:10.3390/ijms23158755)
Supplement: Supplementary file 1 [file ijms-23-08755-s001.zip]

Archive with 3 entries (3 files):
- Supplementary_Material_Table_S2.pdf
- Supplementary_Material_Table_S3.pdf
- Supplementary_Material_Table_S1.xls
